# Supplementary material for: The interplay between mitochondrial DNA genotypes, female infertility, ovarian response, and mutagenesis in oocytes
Source: Hum Reprod Open. 2024 Dec 30;2025(1):hoae074. doi: 10.1093/hropen/hoae074 (PMC11739621; doi:10.1093/hropen/hoae074)
Supplement: hoae074_Supplementary_Data [file hoae074_supplementary_data.zip]

Archive with 1 entries (1 files):
- Supplementary_Fig_Table-EO.docx
